# Supplementary material for: Oxygen supplementation in anesthesia can block FLASH effect and anti-tumor immunity in conventional proton therapy
Source: Commun Med (Lond). 2023 Dec 15;3:183. doi: 10.1038/s43856-023-00411-9 (PMC10724215; doi:10.1038/s43856-023-00411-9)
Supplement: Supplementary file 3 — Supplementary Data 1 [file 43856_2023_411_MOESM3_ESM.xlsx]

## Sheet: Fig 1.b Skin toxicity in pFLASH
	Injury scores
Days after irradiation	pFLASH with O2						pFLASH without O2
0	0	0	0	0	0	0	0	0	0	0	0	0
12	0	0	0	0	0	0	0	0	0	0	0	0
13	0	0	0	1	0	0	1	0	0	0	0	0
14	0	0	0	2	0	0	1	0	0	0	0	0
16	3	3	3	3	2	2	2.5	0	0	0	0	0
18	3	3	3	3	4	3	3	2	0	0	0	2
21	3.5	4	3	3	3	3	3	3	1	0	1	2
22	3.5	3.5	4	3.5	3	3	3	3	3	1	3	4
23	2.5	3	3	3	3	3	3	3	2.5	2	3	4
25	2.5	2.5	3	3	3	3	3	2.5	2.5	2	2.5	3
27	2.5	2	3	2.5	3	2.5	3	2	2	1	2.5	2.5
29	2.5	2	2.5	2.5	2.5	2	3	2	2	1	2.5	2
33	2.5	2.5	2	2.5	2.5	2	2	2	2	1	2.5	2
35	2	2	2	2.5	2.5	2	2	2	1	1	2.5	2
37	2	2	2	2.5	2	2	2	2	0	0	2	2
40	2	1	2	2	2	2	2	1	0	0	2	1
42	2	1	1.5	1.5	2	1.5	2	1.5	0	0	2	1
44	1	1	1	1.5	2	1	2	1.5	0	0	2	1
47	1	1	1	1	1.5	1	2	1	0	0	2	1
50	1	1	1	1	1.5	1	1.5	1	0	0	2	1
54	1	1	1	1	1.5	1	1	1	0	0	2	1
58	1	1	1	1	1	1	1	1	0	0	1	1

## Sheet: Fig 1.c Skin toxicity in CPT
	Injury scores
Days after irradiation	CPT with O2						CPT without O2
0	0	0	0	0	0	0	0	0	0	0	0	0
12	0	0	0	0	0	0	0	0	2	1	0	0
13	0	2	0	0	2	2	0	0	2	2	0	0
14	2	2	0	0	2	2	0	2	2	2	0	0
16	2	2	1	0	3	3	0	2	3	2	0	0
18	3	3	3	2	3.5	3	1	3	3	3	1	1
21	3	3.5	3	3	3.5	3.5	3	2.5	3	3	2	2
22	3	3.5	3	3	3	3	3	2.5	3.5	3.5	2	2.5
23	3.5	3	3	3	3	2.5	3	2	3.5	3	3	3
25	3	3	2.5	3	2.5	2.5	3	2	3	3	3	3
27	3	3	2.5	2.5	2	2.5	2.5	2	2.5	2	2.5	2.5
29	3	3	2	2.5	2	2	2	2	2	2	2.5	2.5
33	3	3	2	2	2	2	2	1.5	2	2	2.5	2.5
35	3	2.5	2	2	2	2	2	0	2	2	2	2
37	2	2	2	2	1	1	2	0	2	2	2	2
40	2	2	2	2	1	1	2	0	2	2	2	2
42	2	2	1	1.5	1	1	2	0	1.5	1.5	1.5	1
44	2	2	1	1.5	1	1	1	0	1.5	1.5	1	1
47	2	2	1	1	1	1	1	0	1.5	1	1	1
50	2	2	1	1	1	1	1	0	1	1	1	1
54	2	2	1	1	1	1	1	0	1	1	1	1
58	1.5	1.5	1	1	1	1	1	0	1	1	1	1

## Sheet:  Fig 1.d Duration of injuries
Duration of injuries after pFLASH with O2 (in days)	Duration of injuries after pFLASH without O2 (in days)	Duration of injuries after CPT with O2 (in days)	Duration of injuries after CPT without O2 (in days)
38	45	44	29
34	32	45	20
38	14	38	42
41	13	40	38
42	37	34	32
38	26	37	32

## Sheet: Fig 2.a
	Microglia (cells/mg)
		with O2	without O2
Non-irradiated	995.6976274
	1593.495565
	1199.56383
	957.5371476
	935.427826
	1180.49881
	1274.774328
	1624.190913
	1615.632835
CPT		77.8564493	432.1562272
		63.315436	276.2597371
		43.4062236	312.862712
		107.510165	274.850043
		115.9952461	180.879632
		286.905298	149.461578
		231.3760528	151.4746152
pFLASH		230.510183	325.6171357
		542.442463	365.0637766
		145.881995	337.3316722
		83.219567	191.0084328
			220.291315
			91.8755401
			163.261416
			83.3239898
			107.850641

## Sheet: Fig 2.c
	RT1B expressing microglia (%)
		with O2	without O2
Non-irradiated	2.75
	0.55
	1
	1.28
	1.45
	3.68416399
	3.29262394
	3.76564492
CPT		18.1	77.9
		23.1	12.9
		38.4	41.8
		26.6	49.1
		7	50.6
		2.2	69.8
		9.1	34.8
pFLASH		56.6	44.9
		39.4	51.8
		60.1	49
		7.8	30.7
			46.6
			61.1
			54.6
			37.9
			51.2

## Sheet: Fig 3.a
	Open Field (OF) test, anxiety
	1 mpi		3 mpi		6 mpi
	without O2	with O2	without O2	with O2	without O2	with O2
Non-irradiated	3.6		0		4
	54.4		24.3		4.7
	27.2		6.1		1.1
	25.8		4.9		0
	14.1		4.4		2.5
	1.4		0		0
CPT	25.2	6.3	0	0	0	23.3
	32	8.7	1.6	0	11.4	0
	22.8	13.8	0	0	0	2.5
	3.1	4.5	0	0	1.8	24.5
	12.4	2.1	1.9	0	7.8
	3.4	5.5	0	0	4.2
pFLASH	10.1	24.6	2.3	4.6	0	22.5
	20.7	24.8	0	1.5	0	3.9
	17.2	47.9	1	0	5.6	4.5
	4.7	4	0	0	0	12.2
	4.8	22.2	0	0	0	1.8
	5.2	14.6	0	0	0	23.8

## Sheet: Fig 3.b
	Novel Object Recognition (NOR) test, short time memory
	1 mpi
	Without O2		With O2		Without O2	With O2
Object exploration time	Familiar	Novel	Familiar	Novel	Discrimination ratio
Non-irradiated	0	33	25.6	33	0.13
	36.8	35.3	36.8	35.3	-0.02
	26	69.4	26	69.4	0.45
	2.7	39.1	2.7	39.1	0.87
	21.8	43.2	21.8	43.2	0.33
	0	0	0	0	0
CPT	11.4	34.6	0.7	25.5	0.5	0.946564885
	16.9	51	0	0	0.5	0
	31.1	22.6	0	20.1	-0.16	1
	7.8	16.5	3.9	16.1	0.36	0.61
	9	21.5	18	22.6	0.41	0.113300493
	15	44.4	11.9	35.8	0.49	0.501048218
pFLASH	0	14.2	10.6	45.3	1	0.620751342
	14.1	35.5	31.5	77.4	0.43	0.421487603
	12.1	46.4	17.2	38.4	0.59	0.381294964
	0	34.5	8	6.4	1	-0.111111111
	10.8	39.4	0	11.6	0.57	1
	5.6	23.9	30	33.8	0.62	0.059561129

## Sheet: Fig 3.c
	Novel Object Recognition (NOR) test. short time memory
	3 mpi
	Without O2		With O2		Without O2	With O2
Object exploration time	Familiar	Novel	Familiar	Novel	Discrimination ratio
Non-irradiated	9.8	14.6	9.8	14.6	0.196721311
	27.5	30.1	27.5	30.1	0.045138889
	44.3	54.1	44.3	54.1	0.099593496
	0	7.6	0	7.6	1
	19.4	29.6	19.4	29.6	0.208163265
	0	0	0	0	0
CPT	0	0	4.5	3.4	0	-0.139240506
	16.5	26.4	0	0	0.230769231	0
	0	0	6.2	9.5	0	0.210191083
	16.3	11.1	0	0	-0.189781022	0
	22.7	21.3	12.6	22.6	-0.031818182	0.284090909
	16.5	22.2	27	10.7	0.147286822	-0.432360743
pFLASH	2.4	13.3	18.3	46.1	0.694267516	0.431677019
	29.9	21.1	26.6	20.9	-0.17254902	-0.12
	26.4	34.5	20.8	0	0.133004926	-1
	12.5	30.4	9.2	13	0.417249417	0.171171171
	7.6	33.9	8.7	11.4	0.63373494	0.134328358
	4.5	31.5	9.8	49.5	0.75	0.669477234

## Sheet: Fig 3.d
	Novel Object Recognition (NOR) test, short time memory
	6 mpi
	Without O2		With O2		Without O2	With O2
Object exploration time	Familiar	Novel	Familiar	Novel	Discrimination ratio
Non-irradiated	5.1	25.1	5.1	25.1	0.66
	55.9	27.2	55.9	27.2	-0.35
	47.1	38.2	47.1	38.2	-0.1
	18.2	22.8	18.2	22.8	0.11
	42	34.8	42	34.8	-0.09
	12.4	75.6	12.4	75.6	0.72
CPT	3.9	23.8	25.3	61.4	0.72	0.416378316
	29.7	29.2	26.4	18	-0.01	-0.189189189
	36	61.7	37	39	0.26	0.026315789
	17.7	33.3	23.7	61.6	0.31	0.444314185
	31.9	55.8			0.27
	58	50.7			-0.07
pFLASH	22.9	54.3	55.9	63.4	0.41	0.062866723
	38	34.9	75.1	55	-0.04	-0.154496541
	54.9	50.8	30.7	54.2	-0.04	0.276796231
	0	38.4	40.6	44.1	1	0.041322314
	25.1	34.3	42.7	41.3	0.15	-0.016666667
	11.4	19.4	60.3	55.5	0.26	-0.041450777

## Sheet: Fig4.ab
	T cells (cells/mg)			CD4 T cells (cells/mg)			CD8 T cells (cells/mg)			Treg cells (cells/mg)			CD8 TRM T cells (cells/mg)			NK cells (cells/mg)			B cells (cells/mg)			cDC1 (cells/mg)			CD8+ macrophages (cells/mg)			CD43+ His48neg monocytes (cells/mg)			His48+ CD43neg mono-mac (cells/mg)			Neutrophils (cells/mg)
		without O2	with O2		without O2	with O2		without O2	with O2		without O2	with O2		without O2	with O2		without O2	with O2		without O2	with O2		without O2	with O2		without O2	with O2		without O2	with O2		without O2	with O2		without O2	with O2
Non-irradiated	18627			2153.12			15709.9			953.274			8170.98			239.969			100.505			1107.13			13171.8			29.5835			14098.9			159.011
	6801.23			2770.58			3764.76			939.22			1147.47			418.972			33.9231			389.764			3571.92			38.0052			5319.6			202.905
	5860.96			1076.53			4573.65			605.129			2225.1			170.595			434.009			68.5501			9437.41			15.1151			7749.48			109.567
	3126.34			903.037			2106.96			407.708			824.322			199.43			320.156			72.742			3006.94			20.4522			6551.4			199.927
	1077.79			184.048			826.704			90.0644			563.972			37.5417			19.434			251.367			3511.14			1.65794			1707.9			19.3372
	2565.69			418.581			1979.8			227.685			1217.67			103.016			8.82026			376.328			5636.2			5.22966			3510.27			66.0349
	2011.62			315.386			1575.06			124.422			973.896			18.4422			5.0271			154.324			3800.8			3.09829			1850.01			13.2784
	4419.96			1227.19			3010.69			572.006			1574.65			98.4957			152.14			529.031			19102.9			6.81665			8719.68			109.659
	5724.85			2181.35						562.422			1140.69			118.895			76.5619			1027.12			11929.1			11.4903			11492.4			214.567
	10557.4			5545.02						1374.41			64.9078			329.202			58.354			1457.59			3432.68			19.7874			14591.3			1032.73
CPT		61651.1	12115.7		26524.3	3179.97		34171.8	8403.45		18054.9	2009.71		15864.9	5012.65		428.937	142.641		2649.28	411.128		929.461	60.4958		18684.1	2485.79		622.163	87.6076		32543.4	3488.12		1601.09	122.61
		28906.9	12882.8		8173.22	3941		18968.3	8415.04		3480.05	2511.72		12461.4	6606.41		327.648	151.718		4941.02	433.055		1032.02	101.079		5681.3	3645.49		147.234	50.7378		11366.6	1962.12		201.842	63.8186
		69639.3	12305.5		33526.3	4612.93		32683.5	7347.77		24845.4	3269.91		21844.8	5580.02		429.844	89.6013		2100.23	430.287		2732.58	137.812		21945.1	3213.07		479.071	30.558		37867	3568.74		551.388	84.1182
		66780.6	12116.9		36760.4	5363.58		27533.4	6059.61		26870.1	3409.59		16917.7	3449.94		963.225	212.38		719.89	364.77		3220.67	111.27		33487.6	4844.63		189.347	99.71		36731	3221.81		1304.82	276.08
		59879.4	15553.6		17884.3	5436.58		40453.4	9592.64		10345.3	3914.3		23551.9	1743.47		323.861	66.3231		1909.32			1217.73	112.534		7749.63	6380.14		169.842	41.5476		15934.5	7862.94		679.567	153.78
		43117.3	11469.6		16357.5	5398.89		25172.2	3650		12646.8	5432.37		19505.6	2939.45		255.711	161.314		365.555	108.149		626.158	1034.8		23805.1	8318.99		41.8032	102.183		15887.9	17171.9		319.305	210.522
			25280.2			12807.1			7006.02			11537.9			2132.92			103.351			302.918			3182.9			13928.5			22.4675			10700.5			817.983
			17154.7			11672.6			7306.43			4616.32									70.3982						7264.49									428.38
pFLASH		61109.8	15990.8		24992.8	7123.29		33510.3	4470.76		19289.8	8403.19		18545.8	5539.91		429.357	167.933		1963.56	939.487		1501.55	397.418		27722.3	11743.9		301.646	47.9043		35301.6	12176.4		1188.41	1079.72
		46688.2	36010.7		17238.9	17768.4		27982.8	13456.1		12456.1	16910.8		17021.2	9646.49		364.829	392.296		933.218	388.58		1337.71	766.631		23267	17175.1		299.296	77.2948		36688	16720.2		525.143	595.319
		64931.3	39185.1		24724.2	18548.5		37453.7	12716.9		14011.9	19253.2		23097.7	10558.1		597.19	170.549		3668.89	376.402		1758.65	873.021		21378	16224.6		409.46	191.007		40222.4	23454.2		466.25	817.077
		44703.7	52028.4		14081.1	29984.9		28018.6	23382.6		8059.41	20167.5		20112.7	11664.5		302.973	288.489		5997.54	794.624		1201.88	1807.77		11562.6	17468.9		211.865	72.0783		17836.5	34560.4		248.19	569.753
		53834.8	26270.9		26993.7	16994.4		25078	9475.35		20603.7	8295.99		20724.4	1837.29		594.87	94.5573		1930.61	188.906		620.8	1521.68		10611	10639.5		108.96	106.873		12075.6	22551.6		396.58	481.345
		20439.3			5715.62			14135.7			3714			9402.68			604.68			650.96			125.8			3757.54			58.12			3195.68			180.43
		14627.5			5533.54			8557.32			3614.45			6595.42			190.61			559.64			178.89			3564.95			48.26			5600.96			124.03
		34868.4			13685.5			20038			10912.2			14128.3			473.72			1244.26			422.71			15289.4			104.18			12535.8			595.76
		44892.3			23938.4			19351.9			13880			10358.4			207.1			505.151			1323.12			18559.5			124.614			20023.4			439.792
		28837.6			8627.66			18630.3			4872.72			12637.3			171.636			612.599			756.708			8501.36			71.3799			6756.13			455.941
